# Supplementary material for: Measuring Depression in a Non-Western War-Affected Displaced Population: Measurement Equivalence of the Beck Depression Inventory
Source: Front Psychol. 2017 Sep 26;8:1670. doi: 10.3389/fpsyg.2017.01670 (PMC5622946; doi:10.3389/fpsyg.2017.01670)
Supplement: Supplementary file 1 [file DataSheet1.XLSX]

## Sheet: Supplementary Table 1
Supplementary Table 1
Confirmatory Factor Analysis - Maximum Likelihood (ML) and Weighted Least Squares Missing Values (WLSMV) estimations for 2FCFA model
Sri Lankan Sample
		Maximum Likelihood								WLS
Cognitive-affective (CA) factor	BDI item #		Est	SE	z	p-value		Cognitive-affective (CA) factor	BDI item #		Est	SE	z	p-value		Diff	AbsDiff
	1	Sadness	0.713	0.061	11.625	0			1	Sadness	0.732	0.048	15.11	0		-0.019	0.019
	2	Pessimism	0.66	0.077	8.6	0			2	Pessimism	0.599	0.055	10.963	0		0.061	0.061
	3	Past failiure	0.803	0.051	15.811	0			3	Past failiure	0.832	0.029	28.333	0		-0.029	0.029
	4	Loss of pleasure	0.751	0.059	12.669	0			4	Loss of pleasure	0.764	0.034	22.349	0		-0.013	0.013
	5	Feelings of guilt	0.681	0.081	8.416	0			5	Feelings of guilt	0.621	0.056	11.103	0		0.06	0.06
	6	Feeling of being punished	0.484	0.085	5.714	0			6	Feeling of being punished	0.473	0.067	7.112	0		0.011	0.011
	7	Self-dislike	0.779	0.054	14.393	0			7	Self-dislike	0.748	0.041	18.049	0		0.031	0.031
	8	Self-criticalness	0.585	0.098	5.994	0			8	Self-criticalness	0.595	0.054	10.972	0		-0.01	0.01
	9	Suicidal thoughts/wishes	0.618	0.096	6.418	0			9	Suicidal thoughts/wishes	0.61	0.061	10.004	0		0.008	0.008
	10	Crying	0.624	0.078	7.95	0			10	Crying	0.609	0.055	11.142	0		0.015	0.015
	11	Irritability	0.719	0.07	10.239	0			11	Irritability	0.668	0.05	13.423	0		0.051	0.051
	12	Loss of interest	0.777	0.064	12.161	0			12	Loss of interest	0.702	0.051	13.747	0		0.075	0.075
	13	Indecisiveness	0.763	0.054	14.234	0			13	Indecisiveness	0.766	0.037	20.607	0		-0.003	0.003
Performance-somatic (SP) factor	BDI item #		BY					Performance-somatic (SP) factor	BDI item #		BY
	14	Lack of attractiveness	0.673	0.081	8.283	0			14	Lack of attractiveness	0.691	0.058	11.847	0		-0.018	0.018
	15	Loss of energy	0.737	0.057	12.838	0			15	Loss of energy	0.748	0.048	15.615	0		-0.011	0.011
	16	Changes in sleeping pattern	0.871	0.044	19.771	0			16	Changes in sleeping pattern	0.853	0.033	25.654	0		0.018	0.018
	17	Tiredness or fatigue	0.72	0.06	12.002	0			17	Tiredness or fatigue	0.705	0.049	14.469	0		0.015	0.015
	18	Changes in appetite	0.76	0.057	13.321	0			18	Changes in appetite	0.723	0.042	17.22	0		0.037	0.037
	19	Weight loss	0.561	0.085	6.571	0			19	Weight loss	0.577	0.061	9.507	0		-0.016	0.016
	20	Health concerns	0.635	0.077	8.219	0			20	Health concerns	0.555	0.068	8.131	0		0.08	0.08
	21	Loss of interest in sex	0.604	0.07	8.67	0			21	Loss of interest in sex	0.607	0.06	10.154	0		-0.003	0.003
Corrleation between factors		CA	WITH							CA	WITH
		SP	0.788	0.051	15.397	0				SP	0.757	0.037	20.451	0		0.031	0.031
		Thresholds								Thresholds
		BDI1$1	-1.068	0.139	-7.679	0				BDI1$1	-1.107	0.129	-8.57	0		0.039	0.039
		BDI1$2	0.374	0.096	3.9	0				BDI1$2	0.334	0.105	3.189	0.001		0.04	0.04
		BDI1$3	1.068	0.123	8.686	0				BDI1$3	1.107	0.129	8.57	0		-0.039	0.039
		BDI2$1	-0.34	0.103	-3.287	0.001				BDI2$1	-0.388	0.106	-3.677	0		0.048	0.048
		BDI2$2	0.773	0.107	7.215	0				BDI2$2	0.837	0.117	7.16	0		-0.064	0.064
		BDI2$3	1.375	0.154	8.911	0				BDI2$3	1.448	0.153	9.453	0		-0.073	0.073
		BDI3$1	-0.48	0.115	-4.188	0				BDI3$1	-0.558	0.109	-5.129	0		0.078	0.078
		BDI3$2	0.639	0.102	6.295	0				BDI3$2	0.659	0.111	5.924	0		-0.02	0.02
		BDI3$3	1.672	0.192	8.703	0				BDI3$3	1.748	0.186	9.402	0		-0.076	0.076
		BDI4$1	-0.423	0.11	-3.833	0				BDI4$1	-0.48	0.107	-4.486	0		0.057	0.057
		BDI4$2	0.669	0.103	6.482	0				BDI4$2	0.701	0.112	6.238	0		-0.032	0.032
		BDI4$3	1.351	0.152	8.91	0				BDI4$3	1.401	0.149	9.393	0		-0.05	0.05
		BDI5$1	-0.021	0.097	-0.213	0.831				BDI5$1	-0.042	0.103	-0.41	0.682		0.021	0.021
		BDI5$2	0.87	0.109	7.998	0				BDI5$2	0.937	0.121	7.75	0		-0.067	0.067
		BDI5$3	1.547	0.172	9.01	0				BDI5$3	1.61	0.169	9.516	0		-0.063	0.063
		BDI6$1	-0.173	0.097	-1.787	0.074				BDI6$1	-0.212	0.104	-2.047	0.041		0.039	0.039
		BDI6$2	0.768	0.11	6.992	0				BDI6$2	0.813	0.116	7.009	0		-0.045	0.045
		BDI6$3	0.79	0.111	7.122	0				BDI6$3	0.837	0.117	7.16	0		-0.047	0.047
		BDI7$1	-0.321	0.107	-2.988	0.003				BDI7$1	-0.406	0.106	-3.839	0		0.085	0.085
		BDI7$2	0.917	0.111	8.227	0				BDI7$2	0.963	0.122	7.893	0		-0.046	0.046
		BDI7$3	1.431	0.154	9.268	0				BDI7$3	1.498	0.158	9.496	0		-0.067	0.067
		BDI8$1	-0.111	0.097	-1.149	0.251				BDI8$1	-0.127	0.103	-1.229	0.219		0.016	0.016
		BDI8$2	0.725	0.109	6.637	0				BDI8$2	0.813	0.116	7.009	0		-0.088	0.088
		BDI8$3	1.691	0.208	8.143	0				BDI8$3	1.748	0.186	9.402	0		-0.057	0.057
		BDI9$1	0.081	0.096	0.843	0.399				BDI9$1	0.076	0.103	0.737	0.461		0.005	0.005
		BDI9$2	1.145	0.136	8.431	0				BDI9$2	1.241	0.137	9.039	0		-0.096	0.096
		BDI9$3	2.027	0.267	7.6	0				BDI9$3	2.051	0.236	8.679	0		-0.024	0.024
		BDI10$1	-0.244	0.101	-2.406	0.016				BDI10$1	-0.316	0.105	-3.026	0.002		0.072	0.072
		BDI10$2	0.828	0.108	7.696	0				BDI10$2	0.837	0.117	7.16	0		-0.009	0.009
		BDI10$3	1.211	0.134	9.02	0				BDI10$3	1.241	0.137	9.039	0		-0.03	0.03
		BDI11$1	-0.35	0.107	-3.266	0.001				BDI11$1	-0.443	0.106	-4.163	0		0.093	0.093
		BDI11$2	0.907	0.105	8.657	0				BDI11$2	0.886	0.119	7.458	0		0.021	0.021
		BDI11$3	1.51	0.151	10.001	0				BDI11$3	1.551	0.163	9.519	0		-0.041	0.041
		BDI12$1	0.01	0.098	0.105	0.917				BDI12$1	-0.042	0.103	-0.41	0.682		0.052	0.052
		BDI12$2	0.503	0.098	5.152	0				BDI12$2	0.538	0.108	4.969	0		-0.035	0.035
		BDI12$3	1.402	0.153	9.14	0				BDI12$3	1.498	0.158	9.496	0		-0.096	0.096
		BDI13$1	-0.572	0.117	-4.902	0				BDI13$1	-0.659	0.111	-5.924	0		0.087	0.087
		BDI13$2	0.444	0.098	4.525	0				BDI13$2	0.425	0.106	4.001	0		0.019	0.019
		BDI13$3	1.232	0.138	8.943	0				BDI13$3	1.317	0.143	9.236	0		-0.085	0.085
		BDI14$1	-0.21	0.1	-2.093	0.036				BDI14$1	-0.246	0.104	-2.373	0.018		0.036	0.036
		BDI14$2	0.551	0.102	5.383	0				BDI14$2	0.617	0.11	5.608	0		-0.066	0.066
		BDI14$3	1.615	0.186	8.687	0				BDI14$3	1.675	0.177	9.481	0		-0.06	0.06
		BDI15$1	-0.813	0.129	-6.326	0				BDI15$1	-0.886	0.119	-7.458	0		0.073	0.073
		BDI15$2	0.091	0.097	0.939	0.348				BDI15$2	0.008	0.103	0.082	0.935		0.083	0.083
		BDI15$3	0.904	0.112	8.035	0				BDI15$3	0.937	0.121	7.75	0		-0.033	0.033
		BDI16$1	-0.82	0.133	-6.153	0				BDI16$1	-0.911	0.12	-7.605	0		0.091	0.091
		BDI16$2	0.387	0.095	4.07	0				BDI16$2	0.37	0.105	3.514	0		0.017	0.017
		BDI16$3	0.916	0.114	8.039	0				BDI16$3	0.99	0.123	8.034	0		-0.074	0.074
		BDI17$1	-0.748	0.122	-6.112	0				BDI17$1	-0.813	0.116	-7.009	0		0.065	0.065
		BDI17$2	0.759	0.109	6.946	0				BDI17$2	0.813	0.116	7.009	0		-0.054	0.054
		BDI17$3	1.328	0.15	8.879	0				BDI17$3	1.401	0.149	9.393	0		-0.073	0.073
		BDI18$1	-0.702	0.122	-5.771	0				BDI18$1	-0.767	0.114	-6.704	0		0.065	0.065
		BDI18$2	0.477	0.098	4.862	0				BDI18$2	0.499	0.107	4.648	0		-0.022	0.022
		BDI18$3	1.389	0.153	9.06	0				BDI18$3	1.448	0.153	9.453	0		-0.059	0.059
		BDI19$1	-0.249	0.1	-2.496	0.013				BDI19$1	-0.281	0.104	-2.7	0.007		0.032	0.032
		BDI19$2	0.546	0.102	5.368	0				BDI19$2	0.597	0.11	5.449	0		-0.051	0.051
		BDI19$3	1.549	0.182	8.491	0				BDI19$3	1.61	0.169	9.516	0		-0.061	0.061
		BDI20$1	-0.458	0.107	-4.268	0				BDI20$1	-0.519	0.108	-4.808	0		0.061	0.061
		BDI20$2	0.421	0.096	4.373	0				BDI20$2	0.425	0.106	4.001	0		-0.004	0.004
		BDI20$3	1.098	0.125	8.771	0				BDI20$3	1.171	0.133	8.815	0		-0.073	0.073
		BDI21$1	-0.435	0.107	-4.043	0				BDI21$1	-0.519	0.108	-4.808	0		0.084	0.084
		BDI21$2	0.361	0.097	3.7	0				BDI21$2	0.316	0.105	3.026	0.002		0.045	0.045
		BDI21$3	0.697	0.106	6.551	0				BDI21$3	0.701	0.112	6.238	0		-0.004	0.004

## Sheet: Supplementary Table 2
Supplementary Table 2
Confirmatory Factor Analysis - Maximum Likelihood (ML) and Weighted Least Squares Missing Values (WLSMV) estimations for 2FCFA and 3FCFA models
United States Sample
3FML								3FWLSMV
Negative attitutes towards the self (NS) factor	BDI item #		Est	SE	z	p-value		Negative attitutes towards the self factor	BDI item #	BY	Est	SE	z	p-value		absdiff
	1	Sadness	0.735	0.039	18.672	0			1	Sadness	0.76	0.036	20.954	0		0.025
	2	Pessimism	0.681	0.053	12.761	0			2	Pessimism	0.683	0.045	15.233	0		0.002
	3	Past failiure	0.82	0.039	21.071	0			3	Past failiure	0.811	0.033	24.738	0		0.009
	4	Loss of pleasure	0.703	0.045	15.562	0			4	Loss of pleasure	0.738	0.036	20.392	0		0.035
	5	Feelings of guilt	0.671	0.054	12.353	0			5	Feelings of guilt	0.653	0.047	13.822	0		0.018
	6	Feeling of being punished	0.622	0.056	11.123	0			6	Feeling of being punished	0.62	0.051	12.153	0		0.002
	7	Self-dislike	0.78	0.044	17.892	0			7	Self-dislike	0.772	0.035	21.933	0		0.008
	8	Self-criticalness	0.765	0.044	17.235	0			8	Self-criticalness	0.751	0.038	19.819	0		0.014
	9	Suicidal thoughts/wishes	0.825	0.04	20.726	0			9	Suicidal thoughts/wishes	0.783	0.043	18.329	0		0.042
	10	Crying	0.532	0.055	9.586	0			10	Crying	0.574	0.051	11.331	0		0.042
	14	Lack of attractiveness	0.719	0.048	14.906	0			14	Lack of attractiveness	0.733	0.042	17.663	0		0.014
Performance impairment (PI) factor	BDI item #							Performance impairment (PI) factor	BDI item #	PI	BY
	11	Irritability	0.567	0.06	9.46	0			11	Irritability	0.548	0.052	10.618	0		0.019
	12	Loss of interest	0.798	0.038	21.112	0			12	Loss of interest	0.791	0.036	22.218	0		0.007
	13	Indecisiveness	0.819	0.037	22.287	0			13	Indecisiveness	0.806	0.032	25.054	0		0.013
	15	Loss of energy	0.68	0.047	14.51	0			15	Loss of energy	0.671	0.042	16.099	0		0.009
	17	Tiredness or fatigue	0.716	0.046	15.51	0			17	Tiredness or fatigue	0.695	0.04	17.308	0		0.021
	20	Health concerns	0.708	0.052	13.693	0			20	Health concerns	0.68	0.044	15.464	0		0.028
	21	Loss of interest in sex	0.678	0.049	13.774	0			21	Loss of interest in sex	0.684	0.04	17.177	0		0.006
Somatic symptoms (SS) factor	BDI item #							Somatic symptoms (SS) factor	BDI item #	SS	BY
	16	Changes in sleeping pattern	0.592	0.055	10.854	0			16	Changes in sleeping pattern	0.645	0.053	12.146	0		0.053
	18	Changes in appetite	0.759	0.054	14.026	0			18	Changes in appetite	0.713	0.045	15.745	0		0.046
	19	Weight loss	0.652	0.07	9.312	0			19	Weight loss	0.641	0.057	11.215	0		0.011
Correlations between factors		NS	WITH							NS	WITH
		PI	0.893	0.023	39.362	0				PI	0.872	0.023	37.134	0		0.021
		SS	0.752	0.054	13.854	0				SS	0.732	0.051	14.372	0		0.02
		PI	WITH							PI	WITH
		SS	0.903	0.052	17.258	0				SS	0.901	0.048	18.723	0		0.002
		Thresholds								Thresholds
		BDI1$1	-0.585	0.083	-7.064	0				BDI1$1	-0.617	0.082	-7.514	0		0.032
		BDI1$2	0.752	0.08	9.422	0				BDI1$2	0.747	0.085	8.801	0		0.005
		BDI1$3	1.064	0.09	11.859	0				BDI1$3	1.089	0.096	11.395	0		0.025
		BDI2$1	0.396	0.075	5.284	0				BDI2$1	0.383	0.079	4.874	0		0.013
		BDI2$2	1.154	0.094	12.344	0				BDI2$2	1.159	0.099	11.767	0		0.005
		BDI2$3	1.511	0.12	12.573	0				BDI2$3	1.527	0.12	12.756	0		0.016
		BDI3$1	0.301	0.073	4.092	0				BDI3$1	0.265	0.078	3.417	0.001		0.036
		BDI3$2	0.792	0.08	9.863	0				BDI3$2	0.784	0.086	9.146	0		0.008
		BDI3$3	1.914	0.159	12.063	0				BDI3$3	2.007	0.17	11.828	0		0.093
		BDI4$1	-0.409	0.078	-5.214	0				BDI4$1	-0.434	0.079	-5.479	0		0.025
		BDI4$2	0.811	0.081	10.025	0				BDI4$2	0.823	0.087	9.486	0		0.012
		BDI4$3	1.162	0.095	12.28	0				BDI4$3	1.197	0.1	11.941	0		0.035
		BDI5$1	0.267	0.074	3.592	0				BDI5$1	0.275	0.078	3.539	0		0.008
		BDI5$2	1.115	0.094	11.87	0				BDI5$2	1.159	0.099	11.767	0		0.044
		BDI5$3	1.744	0.146	11.965	0				BDI5$3	1.783	0.142	12.539	0		0.039
		BDI6$1	0.211	0.073	2.88	0.004				BDI6$1	0.217	0.077	2.808	0.005		0.006
		BDI6$2	0.596	0.076	7.853	0				BDI6$2	0.617	0.082	7.514	0		0.021
		BDI6$3	0.676	0.079	8.517	0				BDI6$3	0.698	0.084	8.337	0		0.022
		BDI7$1	0.179	0.074	2.401	0.016				BDI7$1	0.16	0.077	2.076	0.038		0.019
		BDI7$2	1.254	0.1	12.521	0				BDI7$2	1.299	0.105	12.33	0		0.045
		BDI7$3	1.855	0.157	11.825	0				BDI7$3	1.941	0.161	12.08	0		0.086
		BDI8$1	0.037	0.075	0.493	0.622				BDI8$1	0.019	0.077	0.244	0.807		0.018
		BDI8$2	0.983	0.085	11.527	0				BDI8$2	1.008	0.093	10.896	0		0.025
		BDI8$3	1.354	0.105	12.919	0				BDI8$3	1.391	0.111	12.577	0		0.037
		BDI9$1	0.791	0.079	9.959	0				BDI9$1	0.784	0.086	9.146	0		0.007
		BDI9$2	1.849	0.146	12.646	0				BDI9$2	1.941	0.161	12.08	0		0.092
		BDI9$3	2.285	0.248	9.232	0				BDI9$3	2.434	0.255	9.547	0		0.149
		BDI10$1	-0.31	0.074	-4.161	0				BDI10$1	-0.363	0.078	-4.632	0		0.053
		BDI10$2	0.688	0.078	8.828	0				BDI10$2	0.674	0.083	8.103	0		0.014
		BDI10$3	1.087	0.094	11.555	0				BDI10$3	1.106	0.096	11.49	0		0.019
		BDI11$1	-0.437	0.077	-5.672	0				BDI11$1	-0.486	0.08	-6.081	0		0.049
		BDI11$2	1.139	0.093	12.205	0				BDI11$2	1.159	0.099	11.767	0		0.02
		BDI11$3	1.689	0.141	11.991	0				BDI11$3	1.698	0.134	12.687	0		0.009
		BDI12$1	-0.111	0.076	-1.458	0.145				BDI12$1	-0.16	0.077	-2.076	0.038		0.049
		BDI12$2	0.956	0.084	11.411	0				BDI12$2	0.977	0.091	10.688	0		0.021
		BDI12$3	1.863	0.156	11.905	0				BDI12$3	1.941	0.161	12.08	0		0.078
		BDI13$1	0.019	0.074	0.254	0.799				BDI13$1	-0.028	0.077	-0.367	0.714		0.047
		BDI13$2	0.686	0.076	8.998	0				BDI13$2	0.698	0.084	8.337	0		0.012
		BDI13$3	1.899	0.168	11.304	0				BDI13$3	2.007	0.17	11.828	0		0.108
		BDI14$1	0.248	0.074	3.345	0.001				BDI14$1	0.255	0.077	3.295	0.001		0.007
		BDI14$2	0.79	0.08	9.878	0				BDI14$2	0.823	0.087	9.486	0		0.033
		BDI14$3	1.307	0.105	12.441	0				BDI14$3	1.344	0.108	12.462	0		0.037
		BDI15$1	-0.189	0.075	-2.515	0.012				BDI15$1	-0.217	0.077	-2.808	0.005		0.028
		BDI15$2	0.658	0.077	8.554	0				BDI15$2	0.686	0.083	8.22	0		0.028
		BDI15$3	1.889	0.172	11.009	0				BDI15$3	1.941	0.161	12.08	0		0.052
		BDI16$1	-0.493	0.079	-6.254	0				BDI16$1	-0.539	0.081	-6.681	0		0.046
		BDI16$2	0.278	0.073	3.788	0				BDI16$2	0.265	0.078	3.417	0.001		0.013
		BDI16$3	0.777	0.082	9.479	0				BDI16$3	0.81	0.086	9.373	0		0.033
		BDI17$1	-0.319	0.078	-4.115	0				BDI17$1	-0.353	0.078	-4.511	0		0.034
		BDI17$2	0.695	0.078	8.946	0				BDI17$2	0.722	0.084	8.57	0		0.027
		BDI17$3	1.601	0.13	12.354	0				BDI17$3	1.66	0.13	12.73	0		0.059
		BDI18$1	-0.125	0.075	-1.664	0.096				BDI18$1	-0.15	0.077	-1.954	0.051		0.025
		BDI18$2	0.804	0.082	9.838	0				BDI18$2	0.836	0.087	9.598	0		0.032
		BDI18$3	1.257	0.103	12.214	0				BDI18$3	1.299	0.105	12.33	0		0.042
		BDI19$1	0.428	0.076	5.661	0				BDI19$1	0.444	0.079	5.6	0		0.016
		BDI19$2	1.366	0.113	12.049	0				BDI19$2	1.416	0.112	12.626	0		0.05
		BDI19$3	2.323	0.258	9.008	0				BDI19$3	2.284	0.219	10.449	0		0.039
		BDI20$1	0.081	0.073	1.109	0.267				BDI20$1	0.056	0.077	0.733	0.464		0.025
		BDI20$2	1.176	0.097	12.147	0				BDI20$2	1.236	0.102	12.105	0		0.06
		BDI20$3	2.035	0.195	10.427	0				BDI20$3	2.082	0.181	11.498	0		0.047
		BDI21$1	-0.08	0.074	-1.078	0.281				BDI21$1	-0.103	0.077	-1.344	0.179		0.023
		BDI21$2	0.62	0.077	8.027	0				BDI21$2	0.651	0.083	7.868	0		0.031
		BDI21$3	1.161	0.097	11.926	0				BDI21$3	1.216	0.101	12.024	0		0.055
		Variances								Variances
		NS	1	0	999	999				NS	1	0	999	999
		PI	1	0	999	999				PI	1	0	999	999
		SS	1	0	999	999				SS	1	0	999	999
2FML								2FWLSMV
Cognitive-affective (CA) factor	BDI item #							Cognitive-affective (CA) factor	BDI item #		BY
	1	Sadness	0.738	0.04	18.596	0			1	Sadness	0.745	0.036	20.833	0		0.007
	2	Pessimism	0.685	0.05	13.555	0			2	Pessimism	0.674	0.044	15.177	0		0.011
	3	Past failiure	0.811	0.036	22.473	0			3	Past failiure	0.801	0.033	24.587	0		0.01
	4	Loss of pleasure	0.719	0.042	17.142	0			4	Loss of pleasure	0.725	0.035	20.553	0		0.006
	5	Feelings of guilt	0.653	0.053	12.285	0			5	Feelings of guilt	0.642	0.047	13.631	0		0.011
	6	Feeling of being punished	0.609	0.056	10.826	0			6	Feeling of being punished	0.612	0.051	12.056	0		0.003
	7	Self-dislike	0.756	0.043	17.77	0			7	Self-dislike	0.761	0.036	21.377	0		0.005
	8	Self-criticalness	0.742	0.042	17.612	0			8	Self-criticalness	0.74	0.038	19.387	0		0.002
	9	Suicidal thoughts/wishes	0.817	0.043	19.228	0			9	Suicidal thoughts/wishes	0.774	0.043	18.215	0		0.043
	10	Crying	0.555	0.053	10.518	0			10	Crying	0.563	0.049	11.402	0		0.008
	11	Irritability	0.566	0.054	10.502	0			11	Irritability	0.538	0.051	10.653	0		0.028
	12	Loss of interest	0.774	0.037	20.757	0			12	Loss of interest	0.773	0.037	20.978	0		0.001
	13	Indecisiveness	0.775	0.038	20.416	0			13	Indecisiveness	0.785	0.033	23.763	0		0.01
Performance-somatic (SP) factor	BDI item #							Performance-somatic (SP) factor	BDI item #		BY
	14	Lack of attractiveness	0.721	0.049	14.813	0			14	Lack of attractiveness	0.754	0.041	18.3	0		0.033
	15	Loss of energy	0.684	0.047	14.506	0			15	Loss of energy	0.685	0.043	16.014	0		0.001
	16	Changes in sleeping pattern	0.568	0.053	10.761	0			16	Changes in sleeping pattern	0.59	0.05	11.856	0		0.022
	17	Tiredness or fatigue	0.732	0.042	17.263	0			17	Tiredness or fatigue	0.712	0.04	17.663	0		0.02
	18	Changes in appetite	0.679	0.049	13.905	0			18	Changes in appetite	0.646	0.046	13.929	0		0.033
	19	Weight loss	0.599	0.063	9.521	0			19	Weight loss	0.583	0.058	10.055	0		0.016
	20	Health concerns	0.727	0.047	15.597	0			20	Health concerns	0.694	0.045	15.519	0		0.033
	21	Loss of interest in sex	0.682	0.048	14.063	0			21	Loss of interest in sex	0.701	0.041	17.119	0		0.019
Correlation between factors		CA	WITH							CA	WITH
		SP	0.887	0.025	35.8	0				SP	0.874	0.022	39.029	0		0.013
																0
		Thresholds								Thresholds						0
		BDI1$1	-0.584	0.081	-7.174	0				BDI1$1	-0.617	0.082	-7.514	0		0.033
		BDI1$2	0.755	0.081	9.289	0				BDI1$2	0.747	0.085	8.801	0		0.008
		BDI1$3	1.064	0.092	11.577	0				BDI1$3	1.089	0.096	11.395	0		0.025
		BDI2$1	0.399	0.076	5.275	0				BDI2$1	0.383	0.079	4.874	0		0.016
		BDI2$2	1.152	0.096	11.981	0				BDI2$2	1.159	0.099	11.767	0		0.007
		BDI2$3	1.507	0.121	12.451	0				BDI2$3	1.527	0.12	12.756	0		0.02
		BDI3$1	0.301	0.075	4.023	0				BDI3$1	0.265	0.078	3.417	0.001		0.036
		BDI3$2	0.785	0.081	9.65	0				BDI3$2	0.784	0.086	9.146	0		0.001
		BDI3$3	1.908	0.167	11.403	0				BDI3$3	2.007	0.17	11.828	0		0.099
		BDI4$1	-0.406	0.078	-5.243	0				BDI4$1	-0.434	0.079	-5.479	0		0.028
		BDI4$2	0.814	0.083	9.818	0				BDI4$2	0.823	0.087	9.486	0		0.009
		BDI4$3	1.162	0.097	11.952	0				BDI4$3	1.197	0.1	11.941	0		0.035
		BDI5$1	0.267	0.074	3.616	0				BDI5$1	0.275	0.078	3.539	0		0.008
		BDI5$2	1.107	0.096	11.523	0				BDI5$2	1.159	0.099	11.767	0		0.052
		BDI5$3	1.742	0.151	11.538	0				BDI5$3	1.783	0.142	12.539	0		0.041
		BDI6$1	0.212	0.073	2.902	0.004				BDI6$1	0.217	0.077	2.808	0.005		0.005
		BDI6$2	0.595	0.078	7.614	0				BDI6$2	0.617	0.082	7.514	0		0.022
		BDI6$3	0.675	0.08	8.424	0				BDI6$3	0.698	0.084	8.337	0		0.023
		BDI7$1	0.179	0.074	2.416	0.016				BDI7$1	0.16	0.077	2.076	0.038		0.019
		BDI7$2	1.249	0.102	12.301	0				BDI7$2	1.299	0.105	12.33	0		0.05
		BDI7$3	1.857	0.164	11.34	0				BDI7$3	1.941	0.161	12.08	0		0.084
		BDI8$1	0.04	0.074	0.537	0.591				BDI8$1	0.019	0.077	0.244	0.807		0.021
		BDI8$2	0.978	0.089	11.042	0				BDI8$2	1.008	0.093	10.896	0		0.03
		BDI8$3	1.348	0.108	12.434	0				BDI8$3	1.391	0.111	12.577	0		0.043
		BDI9$1	0.786	0.083	9.462	0				BDI9$1	0.784	0.086	9.146	0		0.002
		BDI9$2	1.832	0.156	11.736	0				BDI9$2	1.941	0.161	12.08	0		0.109
		BDI9$3	2.275	0.257	8.847	0				BDI9$3	2.434	0.255	9.547	0		0.159
		BDI10$1	-0.308	0.075	-4.114	0				BDI10$1	-0.363	0.078	-4.632	0		0.055
		BDI10$2	0.694	0.079	8.805	0				BDI10$2	0.674	0.083	8.103	0		0.02
		BDI10$3	1.09	0.095	11.534	0				BDI10$3	1.106	0.096	11.49	0		0.016
		BDI11$1	-0.441	0.077	-5.747	0				BDI11$1	-0.486	0.08	-6.081	0		0.045
		BDI11$2	1.14	0.098	11.661	0				BDI11$2	1.159	0.099	11.767	0		0.019
		BDI11$3	1.688	0.145	11.625	0				BDI11$3	1.698	0.134	12.687	0		0.01
		BDI12$1	-0.12	0.075	-1.591	0.112				BDI12$1	-0.16	0.077	-2.076	0.038		0.04
		BDI12$2	0.962	0.087	11.008	0				BDI12$2	0.977	0.091	10.688	0		0.015
		BDI12$3	1.859	0.162	11.472	0				BDI12$3	1.941	0.161	12.08	0		0.082
		BDI13$1	0.002	0.074	0.03	0.976				BDI13$1	-0.028	0.077	-0.367	0.714		0.03
		BDI13$2	0.685	0.08	8.606	0				BDI13$2	0.698	0.084	8.337	0		0.013
		BDI13$3	1.923	0.172	11.178	0				BDI13$3	2.007	0.17	11.828	0		0.084
		BDI14$1	0.262	0.074	3.531	0				BDI14$1	0.255	0.077	3.295	0.001		0.007
		BDI14$2	0.807	0.083	9.707	0				BDI14$2	0.823	0.087	9.486	0		0.016
		BDI14$3	1.307	0.106	12.278	0				BDI14$3	1.344	0.108	12.462	0		0.037
		BDI15$1	-0.191	0.074	-2.571	0.01				BDI15$1	-0.217	0.077	-2.808	0.005		0.026
		BDI15$2	0.658	0.079	8.288	0				BDI15$2	0.686	0.083	8.22	0		0.028
		BDI15$3	1.899	0.174	10.903	0				BDI15$3	1.941	0.161	12.08	0		0.042
		BDI16$1	-0.489	0.078	-6.296	0				BDI16$1	-0.539	0.081	-6.681	0		0.05
		BDI16$2	0.28	0.072	3.877	0				BDI16$2	0.265	0.078	3.417	0.001		0.015
		BDI16$3	0.775	0.082	9.411	0				BDI16$3	0.81	0.086	9.373	0		0.035
		BDI17$1	-0.319	0.076	-4.179	0				BDI17$1	-0.353	0.078	-4.511	0		0.034
		BDI17$2	0.696	0.08	8.673	0				BDI17$2	0.722	0.084	8.57	0		0.026
		BDI17$3	1.603	0.132	12.109	0				BDI17$3	1.66	0.13	12.73	0		0.057
		BDI18$1	-0.13	0.074	-1.754	0.079				BDI18$1	-0.15	0.077	-1.954	0.051		0.02
		BDI18$2	0.794	0.083	9.568	0				BDI18$2	0.836	0.087	9.598	0		0.042
		BDI18$3	1.242	0.104	11.902	0				BDI18$3	1.299	0.105	12.33	0		0.057
		BDI19$1	0.426	0.075	5.647	0				BDI19$1	0.444	0.079	5.6	0		0.018
		BDI19$2	1.358	0.114	11.895	0				BDI19$2	1.416	0.112	12.626	0		0.058
		BDI19$3	2.325	0.269	8.653	0				BDI19$3	2.284	0.219	10.449	0		0.041
		BDI20$1	0.082	0.074	1.108	0.268				BDI20$1	0.056	0.077	0.733	0.464		0.026
		BDI20$2	1.186	0.099	11.944	0				BDI20$2	1.236	0.102	12.105	0		0.05
		BDI20$3	2.037	0.196	10.4	0				BDI20$3	2.082	0.181	11.498	0		0.045
		BDI21$1	-0.082	0.074	-1.111	0.267				BDI21$1	-0.103	0.077	-1.344	0.179		0.021
		BDI21$2	0.622	0.078	7.943	0				BDI21$2	0.651	0.083	7.868	0		0.029
		BDI21$3	1.165	0.1	11.703	0				BDI21$3	1.216	0.101	12.024	0		0.051
		Variances								Variances
		CA	1	0	999	999				CA	1	0	999	999
		SP	1	0	999	999				SP	1	0	999	999

## Sheet: Supplementary Table 3
Supplementary Table 3
Bi-Geomin EFA Factor Structures for the BDI - 3FEFA and 4FEFA models
Sri Lankan Sample
Loadings higher than .3 are shaded in RED.
		Item	Dim1	Dim2	Dim3
	1	Sadness	0.714	0.07	0.034
	2	Pessimism	0.605	0.102	-0.212
	3	Past failiure	0.791	0.427	-0.015
	4	Loss of pleasure	0.725	0.321	0.024
	5	Feelings of guilt	0.639	-0.053	-0.335
	6	Feeling of being punished	0.463	0.261	-0.084
	7	Self-dislike	0.749	-0.072	-0.124
	8	Self-criticalness	0.597	-0.524	0.009
	9	Suicidal thoughts/wishes	0.61	-0.468	-0.148
	10	Crying	0.602	-0.144	0.026
	11	Irritability	0.681	-0.152	-0.195
	12	Loss of interest	0.71	0.006	-0.239
	13	Indecisiveness	0.748	0.094	0.041
	14	Lack of attractiveness	0.6	0.021	0.265
	15	Loss of energy	0.644	0.059	0.287
	16	Changes in sleeping pattern	0.706	-0.015	0.473
	17	Tiredness or fatigue	0.559	0.389	0.419
	18	Changes in appetite	0.566	0.092	0.511
	19	Weight loss	0.472	-0.056	0.383
	20	Health concerns	0.41	-0.118	0.558
	21	Loss of interest in sex	0.512	0.028	0.298
		Item	Dim1	Dim2	Dim3	Dim4
	1	Sadness	0.714	0.068	-0.027	-0.035
	2	Pessimism	0.582	0.076	-0.235	-0.198
	3	Past failiure	0.783	0.41	-0.128	-0.021
	4	Loss of pleasure	0.72	0.312	-0.096	0.029
	5	Feelings of guilt	0.598	-0.094	-0.432	-0.153
	6	Feeling of being punished	0.45	0.248	-0.147	-0.069
	7	Self-dislike	0.758	-0.092	-0.049	-0.392
	8	Self-criticalness	0.598	-0.525	0.012	-0.064
	9	Suicidal thoughts/wishes	0.59	-0.491	-0.198	-0.048
	10	Crying	0.59	-0.148	-0.153	0.167
	11	Irritability	0.656	-0.173	-0.247	-0.133
	12	Loss of interest	0.681	-0.025	-0.307	-0.147
	13	Indecisiveness	0.754	0.098	0.018	-0.091
	14	Lack of attractiveness	0.634	0.053	0.277	-0.008
	15	Loss of energy	0.66	0.079	0.102	0.276
	16	Changes in sleeping pattern	0.736	0.002	0.196	0.585
	17	Tiredness or fatigue	0.598	0.427	0.308	0.232
	18	Changes in appetite	0.596	0.143	0.28	0.445
	19	Weight loss	0.517	-0.014	0.43	0.018
	20	Health concerns	0.476	-0.069	0.608	0.204
	21	Loss of interest in sex	0.537	0.051	0.205	0.194

## Sheet: Supplementary Table 4
Supplementary Table 4
Bi-Geomin EFA Factor Structures for the BDI - 3FEFA and 4FEFA models
United States Sample
Loadings higher than .3 are shaded in RED.
		Item	Dim1	Dim2	Dim3
	1	Sadness	0.736	0.084	-0.064
	2	Pessimism	0.683	0.021	-0.421
	3	Past failiure	0.764	0.263	-0.265
	4	Loss of pleasure	0.733	-0.042	-0.126
	5	Feelings of guilt	0.574	0.462	-0.052
	6	Feeling of being punished	0.579	0.257	-0.214
	7	Self-dislike	0.684	0.477	-0.077
	8	Self-criticalness	0.658	0.571	-0.02
	9	Suicidal thoughts/wishes	0.742	0.232	-0.101
	10	Crying	0.547	-0.004	0.227
	11	Irritability	0.532	0.001	0.049
	12	Loss of interest	0.778	-0.081	-0.014
	13	Indecisiveness	0.777	-0.012	0.138
	14	Lack of attractiveness	0.701	0.159	0.018
	15	Loss of energy	0.646	-0.037	0.252
	16	Changes in sleeping pattern	0.546	0.023	0.307
	17	Tiredness or fatigue	0.67	-0.111	0.458
	18	Changes in appetite	0.636	-0.322	0.147
	19	Weight loss	0.577	-0.228	0.024
	20	Health concerns	0.672	-0.128	0.045
	21	Loss of interest in sex	0.679	-0.158	0.013
		Item	Dim1	Dim2	Dim3	Dim4
	1	Sadness	0.728	0.11	-0.052	0.142
	2	Pessimism	0.681	0.053	-0.402	0.081
	3	Past failiure	0.753	0.304	-0.264	0.014
	4	Loss of pleasure	0.741	-0.063	-0.147	0.364
	5	Feelings of guilt	0.551	0.503	-0.048	0.008
	6	Feeling of being punished	0.566	0.289	-0.2	0.059
	7	Self-dislike	0.659	0.511	-0.064	0.106
	8	Self-criticalness	0.629	0.597	-0.013	0.128
	9	Suicidal thoughts/wishes	0.737	0.269	-0.107	-0.045
	10	Crying	0.544	0.023	0.229	0.005
	11	Irritability	0.527	0.018	0.061	0.104
	12	Loss of interest	0.78	-0.048	-0.007	0.058
	13	Indecisiveness	0.77	0.013	0.157	0.161
	14	Lack of attractiveness	0.692	0.202	0.029	-0.02
	15	Loss of energy	0.64	-0.03	0.288	0.199
	16	Changes in sleeping pattern	0.541	0.065	0.307	-0.086
	17	Tiredness or fatigue	0.671	-0.07	0.451	-0.081
	18	Changes in appetite	0.659	-0.264	0.142	-0.332
	19	Weight loss	0.594	-0.154	-0.001	-0.436
	20	Health concerns	0.677	-0.082	0.044	-0.068
	21	Loss of interest in sex	0.686	-0.11	0.012	-0.073
